# Supplementary material for: Generation of allogeneic and xenogeneic functional muscle stem cells for intramuscular transplantation
Source: J Clin Invest. 2024 May 7;134(12):e166998. doi: 10.1172/JCI166998 (PMC11178549; doi:10.1172/JCI166998)
Supplement: Supplemental data set 1 [file jci-134-166998-s252.xlsx]

## Sheet: Top 20 markers SD rat
Cluster	Marker	pct.1	pct.2	avg_log2FC	p_val_adj	diff_pct
Cycling myogenic progenitors	Cdca3	0.949	0.005	9.24505	0	0.944
	Pimreg	0.462	0.001	9.21263	0	0.461
	Depdc1	0.821	0.002	9.13462	0	0.819
	Ube2c	0.936	0.007	8.98735	0	0.929
	H2ac10	0.5	0.002	8.90956	0	0.498
	Melk	0.551	0.001	8.90016	0	0.55
	Cdk1	0.949	0.008	8.79976	0	0.941
	Ttk	0.564	0.002	8.61575	0	0.562
	Ect2	0.846	0.003	8.6033	0	0.843
	Cdc20	0.692	0.007	8.55576	0	0.685
	Ska1	0.641	0.002	8.48826	0	0.639
	Cdkn3	0.974	0.011	8.43549	0	0.963
	Sgo2	0.833	0.005	8.41591	0	0.828
	Mxd3	0.436	0.002	8.40764	0	0.434
	Ankle1	0.321	0.001	8.35702	0	0.32
	Kif18b	0.423	0.001	8.33816	0	0.422
	Kif14	0.282	0.001	8.30455	0	0.281
	Top2a	0.962	0.011	8.21065	0	0.951
	Nusap1	0.949	0.011	8.20293	0	0.938
	Hmmr	0.897	0.008	8.1747	0	0.889
FAPs	Scara5	0.225	0.002	6.81438	7.91166e-234	0.223
	Dpep1	0.163	0.002	6.33478	5.32763e-160	0.161
	Apod	0.101	0.036	6.27307	2.49121e-27	0.065
	Mmp27	0.132	0.002	6.17766	4.89745e-126	0.13
	Rgs17	0.14	0.002	6.15935	3.49752e-136	0.138
	Epha3	0.186	0.003	6.15614	6.50618e-183	0.183
	Hhip	0.121	0.002	6.07972	1.11256e-114	0.119
	AABR07006278.1	0.265	0.004	5.98936	7.28414e-274	0.261
	Hsd11b2	0.115	0.002	5.93168	6.58365e-110	0.113
	Pdgfra	0.757	0.02	5.87549	0	0.737
	Adam33	0.213	0.004	5.74009	3.85131e-212	0.209
	Lmx1a	0.164	0.003	5.62813	1.15164e-157	0.161
	Tmeff2	0.375	0.011	5.56077	0	0.364
	Efemp1	0.352	0.01	5.51812	0	0.342
	Mme	0.317	0.007	5.44744	0	0.31
	Pappa1	0.222	0.006	5.42492	3.14771e-216	0.216
	Sfrp4	0.364	0.022	5.29793	0	0.342
	Fgf7	0.326	0.016	5.29266	0	0.31
	C4b	0.164	0.007	5.22704	7.27332e-146	0.157
	Sfrp1	0.383	0.013	5.22702	0	0.37
Fibroblasts	Angptl7	0.395	0.007	8.05225	0	0.388
	Chad	0.303	0.008	7.93361	0	0.295
	Cilp2	0.897	0.029	7.59392	0	0.868
	Kera	0.904	0.076	7.55438	0	0.828
	Tnmd	0.956	0.054	7.5418	0	0.902
	Col11a2	0.693	0.021	7.35471	0	0.672
	Fmod	0.993	0.112	7.26176	0	0.881
	Col2a1	0.294	0.003	6.6224	0	0.291
	Comp	0.425	0.03	6.29979	4.88012e-295	0.395
	Col11a1	0.961	0.082	6.29889	0	0.879
	Fbln7	0.329	0.009	5.98357	0	0.32
	Crabp1	0.254	0.014	5.97506	1.23287e-189	0.24
	Slc38a5	0.136	0.003	5.89078	3.28432e-150	0.133
	Col13a1	0.425	0.009	5.84454	0	0.416
	Gas2	0.491	0.013	5.74981	0	0.478
	Acan	0.143	0.003	5.57126	4.83622e-153	0.14
	Col22a1	0.206	0.016	5.52795	1.01397e-124	0.19
	Cpxm2	0.625	0.056	5.51491	0	0.569
	Mkx	0.272	0.008	5.47244	2.44275e-269	0.264
	Scx	0.623	0.042	5.40593	0	0.581
Lymphatic endothelial cells	Mmrn1	0.907	0.001	11.4181	0	0.906
	Ccl21	0.928	0.031	10.6212	0	0.897
	Dleu7	0.165	0	10.5533	9.96158e-260	0.165
	Duoxa2	0.32	0	10.5044	0	0.32
	Apba2	0.216	0.001	8.60991	1.69993e-285	0.215
	Gria2	0.237	0.001	8.09646	5.44708e-258	0.236
	Dtx1	0.763	0.007	7.62081	0	0.756
	Fam205a	0.113	0.001	7.60991	1.3257e-128	0.112
	Reln	0.876	0.02	7.2692	0	0.856
	Cst6	0.546	0.004	7.26823	0	0.542
	Cntnap2	0.144	0.002	6.9476	9.70726e-119	0.142
	Pard6g	0.897	0.029	6.85556	0	0.868
	Pkhd1l1	0.918	0.028	6.6658	0	0.89
	Hoxd10	0.268	0.005	6.51379	1.44851e-180	0.263
	Dmtn	0.278	0.004	6.43493	1.92254e-206	0.274
	Thsd7b	0.155	0.002	6.36264	1.3297e-126	0.153
	Il7	0.33	0.005	6.29552	2.65934e-225	0.325
	Megf6	0.175	0.002	6.16428	1.34919e-129	0.173
	Slc45a3	0.392	0.008	6.12903	3.37948e-243	0.384
	Celsr1	0.134	0.002	6.06147	8.57983e-94	0.132
Macrophages	Slpi	0.16	0.001	11.1319	2.75021e-226	0.159
	Clec4d	0.265	0	11.112	0	0.265
	Clec12a	0.148	0	10.1936	2.31412e-219	0.148
	ENSRNOG00000062779	0.253	0	10.1718	0	0.253
	Clec4a3	0.492	0.001	10.1571	0	0.491
	Folr2	0.578	0.002	10.0898	0	0.576
	Trem2	0.429	0.001	9.9779	0	0.428
	Clec4e	0.241	0	9.88962	0	0.241
	P2ry13	0.107	0	9.83518	5.01131e-157	0.107
	Ms4a6a	0.272	0	9.67906	0	0.272
	Il1rn	0.417	0.002	9.63617	0	0.415
	C1qb	0.575	0.016	9.59799	0	0.559
	C1qa	0.589	0.019	9.515	0	0.57
	C1qc	0.578	0.017	9.46363	0	0.561
	Ccl12	0.114	0.001	9.45867	2.97664e-146	0.113
	RT1-Ba	0.577	0.019	9.44098	0	0.558
	Lilrb1	0.289	0	9.43242	0	0.289
	Lilra5	0.167	0	9.43242	4.04423e-245	0.167
	Fcna	0.59	0.006	9.42219	0	0.584
	Ms4a4a	0.48	0.001	9.41919	0	0.479
Mast cells	Mcpt1l1	1	0.048	12.4922	7.30399e-280	0.952
	Tpsb2	1	0.017	12.0565	0	0.983
	ENSRNOG00000062811	0.943	0.001	11.9792	0	0.942
	Cma1	1	0.03	11.9387	0	0.97
	Cpa3	1	0.034	11.5627	0	0.966
	Ms4a2	0.957	0.002	11.2506	0	0.955
	Tpsab1	0.886	0.01	10.4819	0	0.876
	Ccdc184	0.271	0	10.4622	0	0.271
	Fcer1a	0.786	0.002	10.3341	0	0.784
	Tpsg1	0.129	0	10.2923	1.50845e-202	0.129
	RGD1564571	0.257	0	10.1668	0	0.257
	ENSRNOG00000065641	0.114	0	10.1668	8.81416e-180	0.114
	Rab3b	0.7	0.001	10.1521	0	0.699
	Rgs13	0.5	0.001	10.1095	0	0.499
	AC103574.1	0.8	0.002	10.0997	0	0.798
	Mrgprb3	0.543	0.001	9.98747	0	0.542
	Tph1	0.857	0.004	9.85241	0	0.853
	Gp9	0.586	0.001	9.76047	0	0.585
	Trim6	0.286	0.001	9.63336	0	0.285
	Ntrk1	0.486	0.001	9.62297	0	0.485
Myocytes	Ankrd23	0.951	0.144	5.40209	0	0.807
	Fbxo40	0.102	0.003	5.37031	2.2496e-112	0.099
	Fbp2	0.242	0.008	5.32171	1.42246e-270	0.234
	Myh4	0.95	0.334	5.30034	0	0.616
	Ppp1r27	0.767	0.054	5.28575	0	0.713
	Myl1	1	0.87	5.23578	0	0.13
	Dhrs7c	0.659	0.036	5.22491	0	0.623
	Trim54	0.635	0.038	5.18085	0	0.597
	Myom2	0.471	0.026	5.17769	0	0.445
	Pgam2	0.999	0.469	5.13106	0	0.53
	Mybph	0.49	0.038	5.11916	0	0.452
	Mybpc2	0.841	0.11	5.09977	0	0.731
	Ppp1r1a	0.852	0.089	5.07899	0	0.763
	Lmod3	0.397	0.018	5.05419	0	0.379
	Eno3	1	0.601	5.05126	0	0.399
	Apobec2	0.889	0.114	5.03775	0	0.775
	Perm1	0.119	0.005	5.0203	3.78532e-122	0.114
	Tceal7	0.593	0.051	5.01771	0	0.542
	Pygm	0.955	0.167	4.983	0	0.788
	Ca3	0.588	0.117	4.96994	0	0.471
Myogenic progenitors	Mymk	0.1	0.002	7.47618	1.16529e-93	0.098
	Cpa1	0.945	0.04	6.41557	0	0.905
	Pax7	0.438	0.007	6.35742	0	0.431
	Chrna1	0.186	0.004	6.33257	2.8965e-189	0.182
	Myf5	0.393	0.008	6.25878	0	0.385
	Cdh15	0.652	0.013	6.14053	0	0.639
	Edn3	0.317	0.007	5.89139	0	0.31
	Pnma8b	0.283	0.01	5.81298	4.04608e-221	0.273
	Chrdl2	0.124	0.003	5.58996	1.38097e-107	0.121
	Calcr	0.124	0.003	5.55128	4.68657e-114	0.121
	Myog	0.176	0.036	5.47157	1.26303e-29	0.14
	Frmpd1	0.131	0.004	5.40623	2.05112e-112	0.127
	Asb5	0.534	0.027	5.34019	0	0.507
	Erfe	0.262	0.012	5.29909	6.07874e-174	0.25
	Fgfr4	0.379	0.011	5.22876	0	0.368
	Adamts20	0.234	0.007	5.17595	8.81653e-192	0.227
	Ccdc13	0.103	0.008	5.11886	2.65267e-46	0.095
	Vgll2	0.476	0.024	5.10289	0	0.452
	ENSRNOG00000063914	0.266	0.009	5.08802	6.18627e-206	0.257
	Hsf2bp	0.2	0.014	4.83027	1.41927e-97	0.186
Pericytes	Sorcs3	0.169	0.001	7.77979	4.37182e-222	0.168
	Itih3	0.113	0.001	7.46162	1.11745e-140	0.112
	Rgs5	0.835	0.039	7.18825	0	0.796
	Stac	0.101	0.001	7.13969	2.83373e-118	0.1
	Kcnj8	0.52	0.013	7.09483	0	0.507
	Zfp804b	0.109	0.001	6.79444	4.45423e-126	0.108
	Ager	0.395	0.006	6.72363	0	0.389
	Ano1	0.391	0.006	6.71246	0	0.385
	Npy1r	0.274	0.005	6.51867	1.95393e-279	0.269
	Trpc3	0.181	0.003	6.47309	8.12026e-189	0.178
	Astn1	0.157	0.003	6.24546	8.0676e-158	0.154
	Trpc4	0.109	0.002	6.20054	5.40579e-103	0.107
	Cox4i2	0.637	0.031	5.90597	0	0.606
	Lrrc4c	0.403	0.015	5.85232	1.65467e-289	0.388
	Pde8b	0.169	0.006	5.70673	1.37123e-117	0.163
	Abcc9	0.633	0.039	5.65586	0	0.594
	Fhl5	0.133	0.004	5.62827	3.19744e-108	0.129
	Gja4	0.512	0.022	5.53197	0	0.49
	Rasl12	0.165	0.005	5.48673	6.63253e-130	0.16
	Irag1	0.415	0.017	5.4679	6.02251e-285	0.398
Schwann cells	Kcnh8	0.367	0	10.2506	0	0.367
	Cdh19	0.688	0.001	9.97403	0	0.687
	Csmd3	0.404	0.002	9.8681	0	0.402
	Sox10	0.477	0.001	9.67218	0	0.476
	Gfap	0.101	0.001	9.4937	6.48908e-114	0.1
	Igsf11	0.56	0.002	9.17622	0	0.558
	RGD1564162	0.239	0.001	9.16028	0	0.238
	Kcna1	0.128	0.001	8.97502	1.01987e-119	0.127
	Scn9a	0.138	0	8.93521	1.28101e-189	0.138
	Grik2	0.56	0.003	8.8622	0	0.557
	Nlgn1	0.339	0.002	8.85516	0	0.337
	Mpz	0.266	0.036	8.80889	2.41361e-32	0.23
	Galntl6	0.385	0.002	8.75106	0	0.383
	Neto1	0.211	0.001	8.67546	2.85203e-271	0.21
	Cmtm5	0.761	0.005	8.61796	0	0.756
	Sorcs1	0.633	0.005	8.52296	0	0.628
	Bche	0.495	0.004	8.41124	0	0.491
	Stk32a	0.376	0.002	8.34454	0	0.374
	Nkain2	0.147	0.002	8.22302	2.38688e-111	0.145
	Ajap1	0.367	0.002	8.22221	0	0.365
T cells	ENSRNOG00000065679	0.125	0	11.1852	3.25444e-178	0.125
	Nkg7	0.35	0.001	10.2965	0	0.349
	Klrg1	0.112	0	9.83467	1.73789e-158	0.112
	Ctsw	0.288	0.001	9.79073	0	0.287
	Xcl1	0.15	0.001	9.72519	6.02998e-165	0.149
	Klrc3-ENSRNOG00000052467	0.212	0	9.68267	0	0.212
	Gzmbl2	0.238	0.001	9.64202	4.38568e-262	0.237
	Icos	0.375	0.002	9.62126	0	0.373
	Gata3	0.35	0.002	9.5316	0	0.348
	Klrc1	0.188	0	9.45134	4.02691e-277	0.188
	Gzmk	0.225	0.002	9.41274	1.66876e-210	0.223
	Itk	0.362	0.001	9.40583	0	0.361
	Tnfrsf18	0.512	0.002	9.23521	0	0.51
	Pdcd1	0.1	0	9.0977	8.4001e-139	0.1
	Ccl5	0.275	0.021	9.04633	1.00354e-48	0.254
	Prf1	0.325	0	9.00213	0	0.325
	Klrd1	0.388	0.002	8.83467	0	0.386
	Klre1	0.275	0.002	8.72424	8.66868e-256	0.273
	Il2ra	0.312	0.003	8.55227	1.2069e-248	0.309
	Gzma	0.162	0.003	8.51274	3.69361e-100	0.159
Vascular endothelial cells	Flt1	0.956	0.08	6.13572	0	0.876
	Cyyr1	0.473	0.014	6.05358	0	0.459
	Nos3	0.507	0.013	6.02464	0	0.494
	Ccdc85a	0.43	0.014	5.87688	0	0.416
	Sox17	0.538	0.02	5.83075	0	0.518
	C1qtnf9	0.474	0.022	5.6678	0	0.452
	Lrrc3b	0.208	0.008	5.5715	7.4262e-224	0.2
	Slc26a10	0.156	0.005	5.56995	9.33639e-170	0.151
	Akr1c15	0.386	0.018	5.54293	0	0.368
	Adgrl4	0.734	0.032	5.49495	0	0.702
	Adgrf5	0.727	0.037	5.4874	0	0.69
	Ptprr	0.12	0.003	5.47955	1.31628e-133	0.117
	Gpihbp1	0.543	0.044	5.43726	0	0.499
	Ca4	0.547	0.032	5.38548	0	0.515
	Ptprb	0.788	0.048	5.37251	0	0.74
	Shank3	0.492	0.023	5.36757	0	0.469
	Dach1	0.733	0.064	5.32289	0	0.669
	Rimbp2	0.116	0.005	5.27256	5.22021e-119	0.111
	Mecom	0.697	0.054	5.26903	0	0.643
	Cdh5	0.804	0.071	5.21423	0	0.733

## Sheet: Top 20 markers chimera
Cluster	Marker	pct.1	pct.2	avg_log2FC	p_val_adj	diff_pct
Mouse endothelial cells	Myct1-mmus	0.635	0.007	7.56782	0	0.628
	Fam167b-mmus	0.103	0.001	7.5072	2.98551e-188	0.102
	Sncg-mmus	0.147	0.001	7.42231	1.22826e-260	0.146
	AU021092-mmus	0.118	0.001	7.39101	7.52774e-215	0.117
	Tcf15-mmus	0.604	0.008	7.38282	0	0.596
	Sez6l2-mmus	0.106	0.001	7.37541	5.33702e-194	0.105
	Rbp7-mmus	0.434	0.015	7.3483	0	0.419
	Tmem252-mmus	0.269	0.009	7.31344	0	0.26
	Gpihbp1-mmus	0.783	0.032	7.28731	0	0.751
	Stmn2-mmus	0.239	0.006	7.19865	0	0.233
	Icam2-mmus	0.69	0.011	7.17896	0	0.679
	Zfp979-mmus	0.314	0.003	7.14136	0	0.311
	Fabp4-mmus	0.993	0.353	7.13408	0	0.64
	Eva1a-mmus	0.338	0.003	7.11215	0	0.335
	Depp1-mmus	0.32	0.004	7.11037	0	0.316
	C1qtnf9-mmus	0.698	0.013	7.09045	0	0.685
	Egfl7-mmus	0.853	0.027	7.08804	0	0.826
	Dipk2b-mmus	0.207	0.002	7.08128	0	0.205
	Tmem88-mmus	0.583	0.008	7.07986	0	0.575
	Lims2-mmus	0.646	0.012	7.05696	0	0.634
Mouse FAPs	Mfap4-mmus	0.466	0.002	11.6635	0	0.464
	Gdf10-mmus	0.137	0	11.5616	3.84839e-290	0.137
	Chad-mmus	0.151	0.001	11.3827	5.93677e-240	0.15
	Cd248-mmus	0.418	0.001	11.1852	0	0.417
	Ccl11-mmus	0.507	0.002	11.058	0	0.505
	Clec3b-mmus	0.795	0.003	11.0098	0	0.792
	Myoc-mmus	0.63	0.004	11.0011	0	0.626
	Rbp4-mmus	0.11	0	10.8771	1.52568e-231	0.11
	Tnmd-mmus	0.274	0.003	10.7781	0	0.271
	Mfap2-mmus	0.849	0.001	10.5891	0	0.848
	Lum-mmus	0.795	0.007	10.5859	0	0.788
	Pla2r1-mmus	0.123	0	10.4621	7.74011e-261	0.123
	Entpd2-mmus	0.671	0.002	10.4429	0	0.669
	Ndufa4l2-mmus	0.616	0.001	10.3772	0	0.615
	Col6a1-mmus	1	0.007	10.375	0	0.993
	Ecrg4-mmus	0.322	0.003	10.3601	0	0.319
	Cpxm2-mmus	0.404	0.001	10.3293	0	0.403
	Dcn-mmus	0.993	0.061	10.277	0	0.932
	Igfbp6-mmus	0.986	0.013	10.2665	0	0.973
	Vtn-mmus	0.363	0.001	10.2596	0	0.362
Mouse immune cells	Ms4a6c-mmus	0.372	0	11.6827	0	0.372
	H2-Oa-mmus	0.369	0	11.0027	0	0.369
	Nkg7-mmus	0.112	0.001	10.8575	7.87678e-205	0.111
	Ptprcap-mmus	0.497	0.001	10.4465	0	0.496
	Ms4a6b-mmus	0.391	0.001	10.3694	0	0.39
	Ccl5-mmus	0.189	0.007	10.3608	4.12534e-187	0.182
	Ccr7-mmus	0.478	0.002	10.3564	0	0.476
	Wfdc17-mmus	0.358	0.003	10.3395	0	0.355
	Cd79b-mmus	0.301	0.001	10.3174	0	0.3
	Cd79a-mmus	0.352	0.002	10.3054	0	0.35
	Hepacam2-mmus	0.137	0	10.1374	1.12154e-277	0.137
	Fndc9-mmus	0.213	0	10.1035	0	0.213
	Trbc1-mmus	0.15	0.001	10.0655	1.9641e-265	0.149
	Tnip3-mmus	0.298	0.001	10.053	0	0.297
	Ly6d-mmus	0.311	0.001	10.0382	0	0.31
	Cd3g-mmus	0.213	0.001	10.022	0	0.212
	Fcmr-mmus	0.213	0	10.0149	0	0.213
	Trac-mmus	0.189	0	9.90494	0	0.189
	H2-DMb2-mmus	0.429	0.001	9.83701	0	0.428
	Cd3e-mmus	0.221	0.001	9.82916	0	0.22
Mouse myocytes	Tcap-mmus	0.755	0.023	6.8899	0	0.732
	Pgam2-mmus	0.958	0.056	6.83232	0	0.902
	Eno3-mmus	0.988	0.076	6.70561	0	0.912
	Tnni2-mmus	0.997	0.224	6.69207	0	0.773
	Tpm1-mmus	0.997	0.299	6.66943	3.31807e-301	0.698
	Ankrd23-mmus	0.69	0.017	6.65086	0	0.673
	Myl1-mmus	1	0.431	6.63099	2.00287e-253	0.569
	Tnnc2-mmus	1	0.356	6.61722	9.11989e-278	0.644
	Myoz1-mmus	0.952	0.055	6.60459	0	0.897
	Ckm-mmus	1	0.269	6.59183	0	0.731
	Mylpf-mmus	1	0.588	6.57577	2.93612e-227	0.412
	Tpm2-mmus	0.997	0.151	6.57456	0	0.846
	Acta1-mmus	1	0.563	6.52014	2.42255e-229	0.437
	Actc1-mmus	0.69	0.033	6.50327	0	0.657
	Tmod4-mmus	0.573	0.012	6.43881	0	0.561
	Cox8b-mmus	0.86	0.038	6.40159	0	0.822
	Myf6-mmus	0.161	0.002	6.37956	1.28283e-242	0.159
	Apobec2-mmus	0.707	0.022	6.30168	0	0.685
	Ddit4l-mmus	0.373	0.007	6.23053	0	0.366
	Actn3-mmus	0.94	0.069	6.22415	0	0.871
Mouse myogenic progenitors	Chrna1-mmus	0.253	0	12.0949	0	0.253
	Kcna1-mmus	0.165	0	11.5506	0	0.165
	Plp1-mmus	0.203	0	11.4251	0	0.203
	Fabp7-mmus	0.127	0	11.0531	1.69872e-269	0.127
	Ttyh1-mmus	0.127	0	10.4251	1.6988e-269	0.127
	Myf5-mmus	0.101	0	10.4251	4.49409e-215	0.101
	Gpr37l1-mmus	0.114	0	10.2876	2.77198e-242	0.114
	Myod1-mmus	0.127	0	9.87253	2.02509e-244	0.127
	Fgfr4-mmus	0.165	0	9.77299	0	0.165
	Gal-mmus	0.329	0.003	9.60195	0	0.326
	Megf10-mmus	0.165	0	9.46814	2.31999e-303	0.165
	Aspa-mmus	0.114	0	9.0531	3.10876e-180	0.114
	Cdh19-mmus	0.152	0	9.03603	9.5749e-258	0.152
	Rapsn-mmus	0.139	0	8.96564	1.04485e-231	0.139
	Acta2-mmus	0.418	0.009	8.83895	3.55902e-236	0.409
	Erfe-mmus	0.165	0	8.3986	0	0.165
	Kcna2-mmus	0.101	0.001	7.74325	3.71462e-130	0.1
	Ptprz1-mmus	0.291	0.003	7.32821	1.56538e-250	0.288
	S100b-mmus	0.215	0.001	7.31356	1.81489e-248	0.214
	Asb5-mmus	0.329	0.01	7.11203	1.4133e-144	0.319
Rat B cells	Ms4a1-mrat	0.619	0.001	10.4553	0	0.618
	Cd79b-mrat	0.782	0.002	10.0495	0	0.78
	ENSRNOG00000064589-mrat	0.651	0.002	10.0237	0	0.649
	Pax5-mrat	0.673	0.002	10.02	0	0.671
	ENSRNOG00000070540-mrat	0.752	0.002	9.3637	0	0.75
	Pde6h-mrat	0.455	0.001	9.35093	0	0.454
	ENSRNOG00000058590-mrat	0.262	0	9.16651	0	0.262
	Cr2-mrat	0.248	0	9.09939	0	0.248
	Cd5l-mrat	0.262	0.001	8.82255	0	0.261
	Tnfrsf13c-mrat	0.191	0	8.63308	0	0.191
	Bank1-mrat	0.801	0.008	8.45475	0	0.793
	Lax1-mrat	0.58	0.004	7.80922	0	0.576
	Cnr2-mrat	0.425	0.003	7.79768	0	0.422
	Cd79a-mrat	0.967	0.02	7.55061	0	0.947
	Ell3-mrat	0.193	0.001	7.35093	0	0.192
	Pou2af1-mrat	0.308	0.003	7.31042	0	0.305
	Spib-mrat	0.204	0.001	6.97386	0	0.203
	B3gnt5-mrat	0.15	0.001	6.77747	1.9773e-243	0.149
	Blk-mrat	0.158	0.001	6.68436	7.80668e-260	0.157
	Pkib-mrat	0.916	0.034	6.64531	0	0.882
Rat endothelial cells	C1qtnf9-mrat	0.524	0.005	8.15811	0	0.519
	Gpihbp1-mrat	0.634	0.011	7.8881	0	0.623
	Sox17-mrat	0.578	0.006	7.87431	0	0.572
	Tmem255b-mrat	0.34	0.002	7.70434	0	0.338
	Nos3-mrat	0.447	0.004	7.65692	0	0.443
	Ca4-mrat	0.53	0.006	7.60023	0	0.524
	Cyyr1-mrat	0.531	0.005	7.59206	0	0.526
	Ccdc85a-mrat	0.395	0.004	7.46055	0	0.391
	Akr1c15-mrat	0.636	0.011	7.45433	0	0.625
	Rbp7-mrat	0.537	0.009	7.44835	0	0.528
	Fam110d-mrat	0.375	0.005	7.15402	0	0.37
	Flt1-mrat	0.925	0.037	7.11556	0	0.888
	Myct1-mrat	0.325	0.003	7.06606	0	0.322
	Ptprb-mrat	0.814	0.018	7.06027	0	0.796
	Cdh5-mrat	0.861	0.027	6.87671	0	0.834
	Adgrl4-mrat	0.722	0.013	6.86311	0	0.709
	Myrip-mrat	0.139	0.001	6.7617	3.7395e-248	0.138
	Fabp4-mrat	0.92	0.132	6.7488	0	0.788
	Emcn-mrat	0.785	0.016	6.63539	0	0.769
	Rimbp2-mrat	0.12	0.001	6.56556	2.38759e-209	0.119
Rat FAPs	Trhde-mrat	0.113	0.001	6.84241	2.17054e-167	0.112
	Cxcl14-mrat	0.626	0.015	6.80499	0	0.611
	Grm8-mrat	0.255	0.005	6.79475	0	0.25
	Agbl1-mrat	0.279	0.003	6.78552	0	0.276
	Adcyap1r1-mrat	0.14	0.002	6.40396	6.24632e-211	0.138
	Smoc2-mrat	0.675	0.032	6.39227	0	0.643
	Hsd11b2-mrat	0.155	0.002	6.38865	5.88961e-236	0.153
	Scara5-mrat	0.132	0.002	6.29062	1.54113e-196	0.13
	Lvrn-mrat	0.321	0.004	6.24766	0	0.317
	Dpep1-mrat	0.184	0.003	6.21071	1.58701e-277	0.181
	Astn2-mrat	0.291	0.004	6.19858	0	0.287
	Pcdh20-mrat	0.131	0.002	6.1252	6.79307e-194	0.129
	Myoc-mrat	0.463	0.029	6.07365	0	0.434
	Pappa1-mrat	0.211	0.004	6.02518	0	0.207
	Islr-mrat	0.72	0.015	5.95738	0	0.705
	Pdgfra-mrat	0.664	0.012	5.92156	0	0.652
	Efemp1-mrat	0.367	0.009	5.86237	0	0.358
	Tekt3-mrat	0.196	0.004	5.81233	1.90027e-290	0.192
	Tspan11-mrat	0.453	0.007	5.7988	0	0.446
	Mme-mrat	0.33	0.006	5.79093	0	0.324
Rat fibroblasts	Chad-mrat	0.444	0.009	7.01161	0	0.435
	Angptl7-mrat	0.444	0.007	6.70438	0	0.437
	Slc38a5-mrat	0.161	0.003	6.04877	2.3596e-187	0.158
	Col2a1-mmus	0.305	0.005	5.97339	0	0.3
	Col11a2-mrat	0.771	0.024	5.97089	0	0.747
	Col11a2-mmus	0.65	0.015	5.95922	0	0.635
	Ostn-mrat	0.256	0.012	5.93455	3.0788e-161	0.244
	Kera-mrat	0.852	0.067	5.81755	0	0.785
	Ucma-mrat	0.117	0.003	5.72972	1.72476e-118	0.114
	Col2a1-mrat	0.193	0.004	5.68548	3.69742e-207	0.189
	Fmod-mrat	0.865	0.088	5.59651	0	0.777
	Cpxm2-mrat	0.812	0.045	5.52533	0	0.767
	Comp-mrat	0.511	0.024	5.49373	0	0.487
	Cilp2-mrat	0.825	0.045	5.45767	0	0.78
	ENSRNOG00000069640-mrat	0.193	0.008	5.36367	1.18504e-127	0.185
	Fgf9-mrat	0.166	0.004	5.31302	1.19331e-152	0.162
	Odad2-mrat	0.166	0.005	5.27399	1.76281e-144	0.161
	Loxl4-mrat	0.193	0.005	5.27045	6.10813e-178	0.188
	RGD1309651-mrat	0.404	0.014	5.1701	0	0.39
	Rhod-mrat	0.121	0.003	5.16722	4.67212e-107	0.118
Rat immune cells	S100a8-mrat	0.103	0.003	10.2387	1.37452e-107	0.1
	Fpr2-mrat	0.455	0.001	10.2353	0	0.454
	ENSRNOG00000070677-mrat	0.529	0.002	8.90597	0	0.527
	Sirpd-mrat	0.632	0.004	8.36893	0	0.628
	Defb14-mrat	0.477	0.002	8.24595	0	0.475
	RGD1561143-mrat	0.61	0.004	8.20345	0	0.606
	Gjb2-mrat	0.616	0.003	8.17415	0	0.613
	Adgre4-mrat	0.794	0.01	7.8733	0	0.784
	Krt75-mrat	0.255	0.001	7.80044	0	0.254
	S1pr5-mrat	0.397	0.002	7.68161	0	0.395
	Sirpb2-mrat	0.223	0.001	7.58363	0	0.222
	Hcar2-mrat	0.397	0.006	7.47642	0	0.391
	Ceacam4-mrat	0.461	0.004	7.37034	0	0.457
	Fpr3-mrat	0.448	0.005	7.36853	0	0.443
	AABR07006142.1-mrat	0.487	0.004	7.28776	0	0.483
	Lilrc2-mrat	0.532	0.004	7.23685	0	0.528
	Dnah14-mrat	0.126	0.001	6.99477	1.11201e-209	0.125
	Gpr141-mrat	0.558	0.008	6.88098	0	0.55
	G0s2-mrat	0.987	0.139	6.80888	0	0.848
	Mcemp1-mrat	0.2	0.002	6.67796	0	0.198
Rat macrophages	Slamf9-mrat	0.398	0	10.0386	0	0.398
	Trem2-mrat	0.498	0.002	9.57365	0	0.496
	C1qa-mrat	0.76	0.023	9.37627	0	0.737
	Ccl12-mrat	0.143	0.002	9.31779	7.22894e-235	0.141
	C1qb-mrat	0.752	0.02	9.28161	0	0.732
	Fcrl2-mrat	0.225	0.002	9.23753	0	0.223
	C1qc-mrat	0.735	0.022	9.18551	0	0.713
	Clec4a-mrat	0.15	0	8.94582	1.0501e-294	0.15
	F13a1-mrat	0.483	0.004	8.83813	0	0.479
	Ltc4s-mrat	0.574	0.008	8.81831	0	0.566
	Ccl24-mrat	0.362	0.002	8.71065	0	0.36
	Folr2-mrat	0.761	0.006	8.70858	0	0.755
	Ms4a7-mrat	0.367	0.002	8.61325	0	0.365
	Clec10a-mrat	0.874	0.01	8.4309	0	0.864
	Siglec1-mrat	0.128	0	8.01448	1.05322e-244	0.128
	Il1a-mrat	0.447	0.007	7.69457	0	0.44
	Cd163-mrat	0.482	0.007	7.63134	0	0.475
	Cxcl2-mrat	0.848	0.092	7.59483	0	0.756
	Dnase1l3-mrat	0.182	0.002	7.48942	0	0.18
	Cfd-mrat	0.834	0.033	7.47763	0	0.801
Rat mast cells	Tpsab1-mrat	0.482	0.002	11.4308	0	0.48
	Tpsb2-mrat	0.625	0.006	10.7515	0	0.619
	Rgs13-mrat	0.25	0	10.7133	0	0.25
	Cpa3-mrat	0.643	0.013	10.5058	2.54658e-294	0.63
	Cma1-mrat	0.643	0.009	10.3403	0	0.634
	ENSRNOG00000062811-mrat	0.625	0.001	10.243	0	0.624
	Ntrk1-mrat	0.179	0	10.1659	0	0.179
	Mcpt1l1-mrat	0.661	0.018	10.1564	5.56313e-238	0.643
	Ms4a2-mrat	0.607	0.001	10.101	0	0.606
	Mrgprb3-mrat	0.196	0	10.0504	0	0.196
	AC103574.1-mrat	0.375	0	9.88046	0	0.375
	Fcer1a-mrat	0.625	0.002	9.32103	0	0.623
	Gp9-mrat	0.143	0	9.05038	5.83276e-243	0.143
	Rab3b-mrat	0.125	0	8.88046	1.3148e-232	0.125
	Tph1-mrat	0.571	0.003	8.54695	0	0.568
	Serpinb1a-mrat	0.679	0.064	8.07379	9.05701e-81	0.615
	Gpr35-mrat	0.143	0.001	8.00599	8.79191e-150	0.142
	Cma1-mmus	0.643	0.005	7.84983	0	0.638
	Hdc-mrat	0.554	0.005	7.61923	0	0.549
	Pacrg-mrat	0.143	0.001	7.17591	1.49566e-140	0.142
Rat myocytes	Nmrk2-mrat	0.228	0.006	5.47091	0	0.222
	Vtcn1-mrat	0.108	0.002	5.45569	5.8951e-165	0.106
	Ky-mrat	0.137	0.004	5.42028	1.20196e-202	0.133
	Mettl21c-mrat	0.177	0.004	5.39031	1.33088e-266	0.173
	Dusp29-mrat	0.325	0.01	5.38264	0	0.315
	Fbp2-mrat	0.193	0.005	5.37737	3.21898e-286	0.188
	Hspb3-mrat	0.376	0.012	5.35579	0	0.364
	2310002L09Rik-mrat	0.353	0.012	5.34989	0	0.341
	Myom2-mrat	0.543	0.025	5.32581	0	0.518
	Myh4-mrat	0.957	0.229	5.31119	0	0.728
	Asb12-mrat	0.296	0.008	5.31024	0	0.288
	Ppp1r27-mrat	0.804	0.042	5.29485	0	0.762
	Xirp2-mrat	0.753	0.052	5.27667	0	0.701
	RGD1564899-mrat	0.217	0.006	5.26606	0	0.211
	Tceal7-mrat	0.782	0.055	5.24026	0	0.727
	Txlnb-mrat	0.416	0.015	5.23853	0	0.401
	Ppp1r3a-mrat	0.307	0.012	5.2349	0	0.295
	ENSRNOG00000007495-mrat	0.931	0.073	5.14957	0	0.858
	Nrap-mrat	0.367	0.014	5.14774	0	0.353
	Gpd1-mrat	0.646	0.031	5.14324	0	0.615
Rat myogenic progenitors	Cpa1-mrat	0.831	0.028	8.07766	0	0.803
	Myf5-mrat	0.342	0.003	7.5617	0	0.339
	Edn3-mrat	0.294	0.002	7.33284	0	0.292
	Mymk-mrat	0.127	0.003	7.31448	2.88316e-173	0.124
	Chrna1-mrat	0.211	0.003	7.13327	0	0.208
	Pax7-mrat	0.259	0.001	7.09406	0	0.258
	Myog-mrat	0.224	0.014	7.08978	1.77433e-178	0.21
	Mymx-mrat	0.103	0.003	6.90393	3.43253e-119	0.1
	Fndc3c1-mrat	0.156	0.002	6.63275	1.41943e-256	0.154
	Cdh15-mrat	0.575	0.009	6.51902	0	0.566
	Frmpd1-mrat	0.149	0.002	6.50138	4.48066e-240	0.147
	Pnma8b-mrat	0.294	0.007	6.46093	0	0.287
	Zfp536-mrat	0.384	0.007	6.35736	0	0.377
	Fgfr4-mrat	0.353	0.006	6.26911	0	0.347
	Erfe-mrat	0.252	0.007	6.26007	0	0.245
	Myog-mmus	0.243	0.019	6.20753	3.08933e-167	0.224
	Map2-mrat	0.243	0.004	6.15044	0	0.239
	Lix1-mrat	0.235	0.005	5.95656	0	0.23
	Col26a1-mrat	0.311	0.007	5.94108	0	0.304
	Asb5-mrat	0.511	0.025	5.82743	0	0.486
Rat perycytes	Ccl21-mrat	0.118	0.027	6.76049	3.50604e-30	0.091
	Itih3-mrat	0.132	0.002	6.48586	7.72091e-201	0.13
	Npy1r-mrat	0.275	0.009	6.1331	0	0.266
	Ano1-mrat	0.263	0.006	6.09789	0	0.257
	Spink8-mrat	0.165	0.004	5.93872	7.0681e-238	0.161
	Cnn1-mrat	0.107	0.006	5.68508	7.82759e-103	0.101
	Pcp4l1-mrat	0.211	0.007	5.61034	1.41633e-255	0.204
	Stac-mrat	0.106	0.002	5.54726	4.37695e-151	0.104
	Sncg-mrat	0.186	0.023	5.3624	1.28193e-99	0.163
	Rgs5-mrat	0.487	0.044	5.3482	0	0.443
	Scn3a-mrat	0.174	0.005	5.34384	3.59613e-221	0.169
	Actg2-mrat	0.125	0.011	5.32188	2.00292e-86	0.114
	Kcnj8-mrat	0.338	0.02	5.30584	0	0.318
	Acta2-mrat	0.415	0.088	5.28959	1.38289e-149	0.327
	Myh11-mrat	0.318	0.085	5.28943	1.2737e-80	0.233
	Gja4-mrat	0.379	0.019	5.24581	0	0.36
	Chmp4c-mrat	0.116	0.004	5.23128	2.97356e-147	0.112
	AABR07044900.1-mrat	0.349	0.022	5.17124	0	0.327
	Lrrc4c-mrat	0.216	0.012	5.10929	2.67592e-209	0.204
	Abcc9-mrat	0.352	0.035	5.03355	8.76351e-243	0.317
Rat T cells	Gzmbl2-mrat	0.125	0.001	10.8065	1.28052e-218	0.124
	ENSRNOG00000070909-mrat	0.737	0.005	9.46001	0	0.732
	Nkg7-mrat	0.176	0.001	9.35212	0	0.175
	Cd40lg-mrat	0.167	0	9.11765	0	0.167
	Tnfrsf18-mrat	0.549	0.002	9.09807	0	0.547
	Trat1-mrat	0.426	0.001	9.07614	0	0.425
	Icos-mrat	0.443	0.003	8.98032	0	0.44
	Itk-mrat	0.501	0.002	8.81809	0	0.499
	Cd3e-mrat	0.746	0.005	8.78091	0	0.741
	Themis-mrat	0.382	0.002	8.77358	0	0.38
	ENSRNOG00000070606-mrat	0.185	0	8.72135	0	0.185
	Cd27-mrat	0.517	0.002	8.5909	0	0.515
	Sh2d2a-mrat	0.327	0.001	8.57054	0	0.326
	Ctsw-mrat	0.323	0.002	8.56785	0	0.321
	Klrd1-mrat	0.338	0.001	8.55647	0	0.337
	ENSRNOG00000065521-mrat	0.104	0	8.44898	8.39905e-206	0.104
	Skap1-mrat	0.805	0.006	8.4057	0	0.799
	Ccl5-mrat	0.109	0.01	8.35309	4.32437e-81	0.099
	Gata3-mrat	0.297	0.002	8.34688	0	0.295
	Cd3d-mrat	0.767	0.008	8.2797	0	0.759
