# Supplementary material for: Generation of allogeneic and xenogeneic functional muscle stem cells for intramuscular transplantation
Source: J Clin Invest. 2024 May 7;134(12):e166998. doi: 10.1172/JCI166998 (PMC11178549; doi:10.1172/JCI166998)
Supplement: Supporting data values [file jci-134-166998-s259.xlsx]

## Sheet: Fig 1D
injection round	Chimeras	Non-chimeras	Total animals born per injection round
1	0	6	6
2	17	2	19
3	11	22	33

## Sheet: Fig 1E
	Non-chimeras -tamoxifen				Non-chimeras +tamoxifen									Chimeras -tamoxifen				Chimeras +tamoxifen
Day 8	7.1	6.8	6.1	6.2	4.6	5.4	6.1	6.2	4.5	4.1	4.6	5.1	5.7	8.4	7.2	8.1	7	9.8	8.8	9.4	8.9	7.8
Day 11	6.5	8.5	6.3	5.3	4	5.5	5.9	5.8	3.9	6.6	6.6	5.4		9.3	9.2	7.8	9.5	10.7	9.5	9.6	11.6
Day 16	8.3	6.4	8.2		5.2	5.3	5.3							9.5	10.9	10.7		11.4	8.7	8.7	9.1	8.9
Day 20	9.4	9.9	9.7		5.4	5.5	4.7							11.3	11.2	11.3		11.6	11.5	11.6	10.9	10.7

## Sheet: Fig 2I
injection round	Chimeras	Non-chimeras	Total animals born per injection round
1	10	9	19
2	11	6	17

## Sheet: Fig 2K
	-tamoxifen	+tamoxifen
% GFP+ cells	1.56	3.41
	6.77	2.39
		5.11

## Sheet: Fig 2M
	-tamoxifen	+tamoxifen
% GFP+ cells of ITGA7+ cells	72.6	73.9
	79.8	58.6
	72.3	74.2
		82.7
		69.4

## Sheet: Fig 3C
injection round	Chimeras	Non-chimeras	Complemented Chimeras	Total animals born per injection round
1 (DTAxDTA)	4	1	0	5
2 (Cre xDTA)	0	0	6	6
3 (CrexDTA)	0	0	5	5

## Sheet: Fig 3E
	Chimeras	Complemented chimeras	Pax7-nGFP mice
% GFP+ cells of ITGA7+ cells	17.8	91.5	90.2
	33.5	79.5	90.6
	1.04	82	90.3
		83	70
		88.8	85.3

## Sheet: Fig 3 J
	Complemented chimeras	Pax7-nGFP mice
% GFP+ cells	11.4	9.52
	11.1	10.01
	9.65	5.75
	6.01	3.83
	11.9	11.4

## Sheet: Fig 4B
	Pax7-nGFP mice	Chimeras
# of GFP+ cells/g of tissue	66298.3	62827.2
	68539.3	68181.8
	126667	63157.9
	98000	75000
		77500
		72033.9

## Sheet: Fig 4D
	Pax7-nGFP				Chimeras
PBS (Sat. cells)	0.419345	0.109197	0.334578	0.233071	0.0854204	0.357147	0.556738	0.470848	0.361479	0.188851
Sat. cells	3.79127	5.66485	7.27788	3.90246	3.81984	1.16072	5.05766	2.43857	3.04146	5.51207
Myoblasts	2.2148	0.68391	0.599472	1.51416	1.13225	0.853669	1.22309	0.621799	0.404734	1.13768
PBS (Myoblasts)	0.173337	0.373608	0.332466	0.629777	0.737957	0.60195	0.355864	0.491393	0.258462	0.250942

[truncated: 12 more sheets: Fig 7B , Fig 7D, Fig S3C, Fig S3E, Fig S5B, Fig S5C, Fig S5D, Fig S8B, Fig S9C, Fig S9D, Fig S9E, Fig S9H]
